# Supplementary material for: Solvatochromism as a Novel Tool to Enumerate the Optical and Luminescence Properties of Plastic Waste Derived Carbon Nanodots and Their Activated Counterparts
Source: Nanomaterials (Basel). 2023 Apr 18;13(8):1398. doi: 10.3390/nano13081398 (PMC10143849; doi:10.3390/nano13081398)
Supplement: Supplementary file 1 [file nanomaterials-13-01398-s001.zip]

Archive with 1 entries (1 files):
- nanomaterials-2305692-supplementary.doc
